# Supplementary material for: Broiler Age Differently Affects Apparent Metabolizable Energy and Net Energy of Expanded Soybean Meal
Source: Animals (Basel). 2024 Apr 16;14(8):1198. doi: 10.3390/ani14081198 (PMC11047715; doi:10.3390/ani14081198)
Supplement: Supplementary file 1 [file animals-14-01198-s001.zip]

Archive with 1 entries (1 files):
- animals-2948096-supplementary.pdf
